# Supplementary material for: Exploring Genetic Diversity and Population Structure of Australian Passion Fruit Germplasm
Source: BioTech (Basel). 2025 May 16;14(2):37. doi: 10.3390/biotech14020037 (PMC12101393; doi:10.3390/biotech14020037)
Supplement: Supplementary file 1 [file biotech-14-00037-s001.zip]

Archive with 2 entries (2 files):
- biotech-3571705-supplementary.pdf
- SUN_Supplementary2_MDPI_20250322.csv
