# Supplementary material for: Exploring Genetic Diversity and Population Structure of Australian Passion Fruit Germplasm
Source: BioTech (Basel). 2025 May 16;14(2):37. doi: 10.3390/biotech14020037 (PMC12101393; doi:10.3390/biotech14020037)
Supplement: Supplementary file 1 [file biotech-14-00037-s001.zip › SUN_Supplementary2_MDPI_20250322.csv]

	17-018_D	17-018_B	17-004_D	17-004_C	17-018_C	17-017_B	17-017_D	17-005_D	17-005_C	17-005_A	17-268_C	17-269_A	17-268_A	17-268_B	17-011_D	17-011_B	17-268_D	17-011_A	17-011_C	17-012_D	17-266_D	17-012_C	17-012_A	17-012_B	17-266_A	17-266_C	17-016_C	17-019_B	17-008_C	17-019_A	Sweetheart	17-008_A	17-008_D	17-265_D	17-008_B	17-265_A	17-007_B	17-265_C	17-007_A	17-265_B	17-009_B	17-009_D	17-007_D	17-007_C	17-001_B	17-001_C	17-001_D	17-001_A	17-009_C
17-018_D	0	0.04963	0.04913	0.04942	0.04985	0.07645	0.07557	0.07282	0.07635	0.07741	0.15813	0.15917	0.16031	0.16659	0.17188	0.17539	0.18038	0.18104	0.17899	0.25035	0.25559	0.2606	0.27451	0.27334	0.28636	0.29199	0.30849	0.41348	0.43687	0.43896	0.43742	0.43632	0.43687	0.43687	0.43632	0.58611	0.58906	0.59107	0.59263	0.5965	0.68973	0.69457	0.69457	0.69402	0.69081	0.69026	0.68918	0.68824	0.6877
17-018_B	0.04963	0	0.0016	0.00461	0.00504	0.03718	0.0363	0.03355	0.03708	0.03814	0.11886	0.1199	0.12104	0.12732	0.13261	0.13612	0.14111	0.14177	0.13972	0.21108	0.21632	0.22133	0.23524	0.23407	0.24709	0.25272	0.26922	0.37421	0.3976	0.39969	0.39815	0.39705	0.3976	0.3976	0.39705	0.54684	0.54979	0.5518	0.55336	0.55723	0.65046	0.6553	0.6553	0.65475	0.65154	0.65099	0.64991	0.64897	0.64843
17-004_D	0.04913	0.0016	0	0.00411	0.00454	0.03668	0.0358	0.03305	0.03658	0.03764	0.11836	0.1194	0.12054	0.12682	0.13211	0.13562	0.14061	0.14127	0.13922	0.21058	0.21582	0.22083	0.23474	0.23357	0.24659	0.25222	0.26872	0.37371	0.3971	0.39919	0.39765	0.39655	0.3971	0.3971	0.39655	0.54634	0.54929	0.5513	0.55286	0.55673	0.64996	0.6548	0.6548	0.65425	0.65104	0.65049	0.64941	0.64847	0.64793
17-004_C	0.04942	0.00461	0.00411	0	0.00153	0.03697	0.03609	0.03334	0.03687	0.03793	0.11865	0.11969	0.12083	0.12711	0.1324	0.13591	0.1409	0.14156	0.13951	0.21087	0.21611	0.22112	0.23503	0.23386	0.24688	0.25251	0.26901	0.374	0.39739	0.39948	0.39794	0.39684	0.39739	0.39739	0.39684	0.54663	0.54958	0.55159	0.55315	0.55702	0.65025	0.65509	0.65509	0.65454	0.65133	0.65078	0.6497	0.64876	0.64822
17-018_C	0.04985	0.00504	0.00454	0.00153	0	0.0374	0.03652	0.03377	0.0373	0.03836	0.11908	0.12012	0.12126	0.12754	0.13283	0.13634	0.14133	0.14199	0.13994	0.2113	0.21654	0.22155	0.23546	0.23429	0.24731	0.25294	0.26944	0.37443	0.39782	0.39991	0.39837	0.39727	0.39782	0.39782	0.39727	0.54706	0.55001	0.55202	0.55358	0.55745	0.65068	0.65552	0.65552	0.65497	0.65176	0.65121	0.65013	0.64919	0.64865
17-017_B	0.07645	0.03718	0.03668	0.03697	0.0374	0	0.00308	0.00473	0.00964	0.0107	0.09142	0.09246	0.0936	0.09988	0.10517	0.10868	0.11367	0.11433	0.11228	0.18364	0.18888	0.19389	0.2078	0.20663	0.21965	0.22528	0.24178	0.34677	0.37016	0.37225	0.37071	0.36961	0.37016	0.37016	0.36961	0.5194	0.52235	0.52436	0.52592	0.52979	0.62302	0.62786	0.62786	0.62731	0.6241	0.62355	0.62247	0.62153	0.62099
17-017_D	0.07557	0.0363	0.0358	0.03609	0.03652	0.00308	0	0.00385	0.00876	0.00982	0.09054	0.09158	0.09272	0.099	0.10429	0.1078	0.11279	0.11345	0.1114	0.18276	0.188	0.19301	0.20692	0.20575	0.21877	0.2244	0.2409	0.34589	0.36928	0.37137	0.36983	0.36873	0.36928	0.36928	0.36873	0.51852	0.52147	0.52348	0.52504	0.52891	0.62214	0.62698	0.62698	0.62643	0.62322	0.62267	0.62159	0.62065	0.62011
17-005_D	0.07282	0.03355	0.03305	0.03334	0.03377	0.00473	0.00385	0	0.00601	0.00707	0.08779	0.08883	0.08997	0.09625	0.10154	0.10505	0.11004	0.1107	0.10865	0.18001	0.18525	0.19026	0.20417	0.203	0.21602	0.22165	0.23815	0.34314	0.36653	0.36862	0.36708	0.36598	0.36653	0.36653	0.36598	0.51577	0.51872	0.52073	0.52229	0.52616	0.61939	0.62423	0.62423	0.62368	0.62047	0.61992	0.61884	0.6179	0.61736
17-005_C	0.07635	0.03708	0.03658	0.03687	0.0373	0.00964	0.00876	0.00601	0	0.00216	0.08288	0.08392	0.08506	0.09134	0.09663	0.10014	0.10513	0.10579	0.10374	0.1751	0.18034	0.18535	0.19926	0.19809	0.21111	0.21674	0.23324	0.33823	0.36162	0.36371	0.36217	0.36107	0.36162	0.36162	0.36107	0.51086	0.51381	0.51582	0.51738	0.52125	0.61448	0.61932	0.61932	0.61877	0.61556	0.61501	0.61393	0.61299	0.61245
17-005_A	0.07741	0.03814	0.03764	0.03793	0.03836	0.0107	0.00982	0.00707	0.00216	0	0.08182	0.08286	0.084	0.09028	0.09557	0.09908	0.10407	0.10473	0.10268	0.17404	0.17928	0.18429	0.1982	0.19703	0.21005	0.21568	0.23218	0.33717	0.36056	0.36265	0.36111	0.36001	0.36056	0.36056	0.36001	0.5098	0.51275	0.51476	0.51632	0.52019	0.61342	0.61826	0.61826	0.61771	0.6145	0.61395	0.61287	0.61193	0.61139
17-268_C	0.15813	0.11886	0.11836	0.11865	0.11908	0.09142	0.09054	0.08779	0.08288	0.08182	0	0.00294	0.00408	0.01036	0.01565	0.01916	0.02415	0.02481	0.02276	0.09412	0.09936	0.10437	0.11828	0.11711	0.13013	0.13576	0.15226	0.25725	0.28064	0.28273	0.28119	0.28009	0.28064	0.28064	0.28009	0.42988	0.43283	0.43484	0.4364	0.44027	0.5335	0.53834	0.53834	0.53779	0.53458	0.53403	0.53295	0.53201	0.53147
17-269_A	0.15917	0.1199	0.1194	0.11969	0.12012	0.09246	0.09158	0.08883	0.08392	0.08286	0.00294	0	0.00294	0.00922	0.01451	0.01802	0.02301	0.02367	0.02162	0.09298	0.09822	0.10323	0.11714	0.11597	0.12899	0.13462	0.15112	0.25611	0.2795	0.28159	0.28005	0.27895	0.2795	0.2795	0.27895	0.42874	0.43169	0.4337	0.43526	0.43913	0.53236	0.5372	0.5372	0.53665	0.53344	0.53289	0.53181	0.53087	0.53033
17-268_A	0.16031	0.12104	0.12054	0.12083	0.12126	0.0936	0.09272	0.08997	0.08506	0.084	0.00408	0.00294	0	0.00738	0.01267	0.01618	0.02117	0.02183	0.01978	0.09114	0.09638	0.10139	0.1153	0.11413	0.12715	0.13278	0.14928	0.25427	0.27766	0.27975	0.27821	0.27711	0.27766	0.27766	0.27711	0.4269	0.42985	0.43186	0.43342	0.43729	0.53052	0.53536	0.53536	0.53481	0.5316	0.53105	0.52997	0.52903	0.52849
17-268_B	0.16659	0.12732	0.12682	0.12711	0.12754	0.09988	0.099	0.09625	0.09134	0.09028	0.01036	0.00922	0.00738	0	0.00639	0.0099	0.01489	0.01555	0.0135	0.08486	0.0901	0.09511	0.10902	0.10785	0.12087	0.1265	0.143	0.24799	0.27138	0.27347	0.27193	0.27083	0.27138	0.27138	0.27083	0.42062	0.42357	0.42558	0.42714	0.43101	0.52424	0.52908	0.52908	0.52853	0.52532	0.52477	0.52369	0.52275	0.52221
17-011_D	0.17188	0.13261	0.13211	0.1324	0.13283	0.10517	0.10429	0.10154	0.09663	0.09557	0.01565	0.01451	0.01267	0.00639	0	0.00499	0.00998	0.01064	0.00859	0.08249	0.08773	0.09274	0.10665	0.10548	0.1185	0.12413	0.14063	0.24562	0.26901	0.2711	0.26956	0.26846	0.26901	0.26901	0.26846	0.41825	0.4212	0.42321	0.42477	0.42864	0.52187	0.52671	0.52671	0.52616	0.52295	0.5224	0.52132	0.52038	0.51984
17-011_B	0.17539	0.13612	0.13562	0.13591	0.13634	0.10868	0.1078	0.10505	0.10014	0.09908	0.01916	0.01802	0.01618	0.0099	0.00499	0	0.00609	0.00675	0.0047	0.086	0.09124	0.09625	0.11016	0.10899	0.12201	0.12764	0.14414	0.24913	0.27252	0.27461	0.27307	0.27197	0.27252	0.27252	0.27197	0.42176	0.42471	0.42672	0.42828	0.43215	0.52538	0.53022	0.53022	0.52967	0.52646	0.52591	0.52483	0.52389	0.52335
17-268_D	0.18038	0.14111	0.14061	0.1409	0.14133	0.11367	0.11279	0.11004	0.10513	0.10407	0.02415	0.02301	0.02117	0.01489	0.00998	0.00609	0	0.00176	0.00249	0.09099	0.09623	0.10124	0.11515	0.11398	0.127	0.13263	0.14913	0.25412	0.27751	0.2796	0.27806	0.27696	0.27751	0.27751	0.27696	0.42675	0.4297	0.43171	0.43327	0.43714	0.53037	0.53521	0.53521	0.53466	0.53145	0.5309	0.52982	0.52888	0.52834
17-011_A	0.18104	0.14177	0.14127	0.14156	0.14199	0.11433	0.11345	0.1107	0.10579	0.10473	0.02481	0.02367	0.02183	0.01555	0.01064	0.00675	0.00176	0	0.00315	0.09165	0.09689	0.1019	0.11581	0.11464	0.12766	0.13329	0.14979	0.25478	0.27817	0.28026	0.27872	0.27762	0.27817	0.27817	0.27762	0.42741	0.43036	0.43237	0.43393	0.4378	0.53103	0.53587	0.53587	0.53532	0.53211	0.53156	0.53048	0.52954	0.529
17-011_C	0.17899	0.13972	0.13922	0.13951	0.13994	0.11228	0.1114	0.10865	0.10374	0.10268	0.02276	0.02162	0.01978	0.0135	0.00859	0.0047	0.00249	0.00315	0	0.0896	0.09484	0.09985	0.11376	0.11259	0.12561	0.13124	0.14774	0.25273	0.27612	0.27821	0.27667	0.27557	0.27612	0.27612	0.27557	0.42536	0.42831	0.43032	0.43188	0.43575	0.52898	0.53382	0.53382	0.53327	0.53006	0.52951	0.52843	0.52749	0.52695
17-012_D	0.25035	0.21108	0.21058	0.21087	0.2113	0.18364	0.18276	0.18001	0.1751	0.17404	0.09412	0.09298	0.09114	0.08486	0.08249	0.086	0.09099	0.09165	0.0896	0	0.0072	0.01221	0.02612	0.02495	0.03797	0.0436	0.0601	0.16509	0.18848	0.19057	0.18903	0.18793	0.18848	0.18848	0.18793	0.33772	0.34067	0.34268	0.34424	0.34811	0.44134	0.44618	0.44618	0.44563	0.44242	0.44187	0.44079	0.43985	0.43931
17-266_D	0.25559	0.21632	0.21582	0.21611	0.21654	0.18888	0.188	0.18525	0.18034	0.17928	0.09936	0.09822	0.09638	0.0901	0.08773	0.09124	0.09623	0.09689	0.09484	0.0072	0	0.00657	0.02048	0.01931	0.03233	0.03796	0.05446	0.15945	0.18284	0.18493	0.18339	0.18229	0.18284	0.18284	0.18229	0.33208	0.33503	0.33704	0.3386	0.34247	0.4357	0.44054	0.44054	0.43999	0.43678	0.43623	0.43515	0.43421	0.43367
17-012_C	0.2606	0.22133	0.22083	0.22112	0.22155	0.19389	0.19301	0.19026	0.18535	0.18429	0.10437	0.10323	0.10139	0.09511	0.09274	0.09625	0.10124	0.1019	0.09985	0.01221	0.00657	0	0.01645	0.01528	0.0283	0.03393	0.05043	0.15542	0.17881	0.1809	0.17936	0.17826	0.17881	0.17881	0.17826	0.32805	0.331	0.33301	0.33457	0.33844	0.43167	0.43651	0.43651	0.43596	0.43275	0.4322	0.43112	0.43018	0.42964
17-012_A	0.27451	0.23524	0.23474	0.23503	0.23546	0.2078	0.20692	0.20417	0.19926	0.1982	0.11828	0.11714	0.1153	0.10902	0.10665	0.11016	0.11515	0.11581	0.11376	0.02612	0.02048	0.01645	0	0.00279	0.02193	0.02756	0.04406	0.14905	0.17244	0.17453	0.17299	0.17189	0.17244	0.17244	0.17189	0.32168	0.32463	0.32664	0.3282	0.33207	0.4253	0.43014	0.43014	0.42959	0.42638	0.42583	0.42475	0.42381	0.42327
17-012_B	0.27334	0.23407	0.23357	0.23386	0.23429	0.20663	0.20575	0.203	0.19809	0.19703	0.11711	0.11597	0.11413	0.10785	0.10548	0.10899	0.11398	0.11464	0.11259	0.02495	0.01931	0.01528	0.00279	0	0.02076	0.02639	0.04289	0.14788	0.17127	0.17336	0.17182	0.17072	0.17127	0.17127	0.17072	0.32051	0.32346	0.32547	0.32703	0.3309	0.42413	0.42897	0.42897	0.42842	0.42521	0.42466	0.42358	0.42264	0.4221
17-266_A	0.28636	0.24709	0.24659	0.24688	0.24731	0.21965	0.21877	0.21602	0.21111	0.21005	0.13013	0.12899	0.12715	0.12087	0.1185	0.12201	0.127	0.12766	0.12561	0.03797	0.03233	0.0283	0.02193	0.02076	0	0.00667	0.02317	0.12816	0.15155	0.15364	0.1521	0.151	0.15155	0.15155	0.151	0.30079	0.30374	0.30575	0.30731	0.31118	0.40441	0.40925	0.40925	0.4087	0.40549	0.40494	0.40386	0.40292	0.40238
17-266_C	0.29199	0.25272	0.25222	0.25251	0.25294	0.22528	0.2244	0.22165	0.21674	0.21568	0.13576	0.13462	0.13278	0.1265	0.12413	0.12764	0.13263	0.13329	0.13124	0.0436	0.03796	0.03393	0.02756	0.02639	0.00667	0	0.01924	0.12423	0.14762	0.14971	0.14817	0.14707	0.14762	0.14762	0.14707	0.29686	0.29981	0.30182	0.30338	0.30725	0.40048	0.40532	0.40532	0.40477	0.40156	0.40101	0.39993	0.39899	0.39845
17-016_C	0.30849	0.26922	0.26872	0.26901	0.26944	0.24178	0.2409	0.23815	0.23324	0.23218	0.15226	0.15112	0.14928	0.143	0.14063	0.14414	0.14913	0.14979	0.14774	0.0601	0.05446	0.05043	0.04406	0.04289	0.02317	0.01924	0	0.10667	0.13006	0.13215	0.13061	0.12951	0.13006	0.13006	0.12951	0.2793	0.28225	0.28426	0.28582	0.28969	0.38292	0.38776	0.38776	0.38721	0.384	0.38345	0.38237	0.38143	0.38089
17-019_B	0.41348	0.37421	0.37371	0.374	0.37443	0.34677	0.34589	0.34314	0.33823	0.33717	0.25725	0.25611	0.25427	0.24799	0.24562	0.24913	0.25412	0.25478	0.25273	0.16509	0.15945	0.15542	0.14905	0.14788	0.12816	0.12423	0.10667	0	0.06137	0.06346	0.06192	0.06082	0.06137	0.06137	0.06082	0.21061	0.21356	0.21557	0.21713	0.221	0.31423	0.31907	0.31907	0.31852	0.31531	0.31476	0.31368	0.31274	0.3122
17-008_C	0.43687	0.3976	0.3971	0.39739	0.39782	0.37016	0.36928	0.36653	0.36162	0.36056	0.28064	0.2795	0.27766	0.27138	0.26901	0.27252	0.27751	0.27817	0.27612	0.18848	0.18284	0.17881	0.17244	0.17127	0.15155	0.14762	0.13006	0.06137	0	0.00319	0.00165	0.00165	0.0033	0.0033	0.00275	0.17766	0.18061	0.18262	0.18418	0.18805	0.28128	0.28612	0.28612	0.28557	0.28236	0.28181	0.28073	0.27979	0.27925
17-019_A	0.43896	0.39969	0.39919	0.39948	0.39991	0.37225	0.37137	0.36862	0.36371	0.36265	0.28273	0.28159	0.27975	0.27347	0.2711	0.27461	0.2796	0.28026	0.27821	0.19057	0.18493	0.1809	0.17453	0.17336	0.15364	0.14971	0.13215	0.06346	0.00319	0	0.00264	0.00374	0.00539	0.00539	0.00484	0.17975	0.1827	0.18471	0.18627	0.19014	0.28337	0.28821	0.28821	0.28766	0.28445	0.2839	0.28282	0.28188	0.28134
Sweetheart	0.43742	0.39815	0.39765	0.39794	0.39837	0.37071	0.36983	0.36708	0.36217	0.36111	0.28119	0.28005	0.27821	0.27193	0.26956	0.27307	0.27806	0.27872	0.27667	0.18903	0.18339	0.17936	0.17299	0.17182	0.1521	0.14817	0.13061	0.06192	0.00165	0.00264	0	0.0022	0.00385	0.00385	0.0033	0.17821	0.18116	0.18317	0.18473	0.1886	0.28183	0.28667	0.28667	0.28612	0.28291	0.28236	0.28128	0.28034	0.2798
17-008_A	0.43632	0.39705	0.39655	0.39684	0.39727	0.36961	0.36873	0.36598	0.36107	0.36001	0.28009	0.27895	0.27711	0.27083	0.26846	0.27197	0.27696	0.27762	0.27557	0.18793	0.18229	0.17826	0.17189	0.17072	0.151	0.14707	0.12951	0.06082	0.00165	0.00374	0.0022	0	0.00275	0.00275	0.0022	0.17711	0.18006	0.18207	0.18363	0.1875	0.28073	0.28557	0.28557	0.28502	0.28181	0.28126	0.28018	0.27924	0.2787
17-008_D	0.43687	0.3976	0.3971	0.39739	0.39782	0.37016	0.36928	0.36653	0.36162	0.36056	0.28064	0.2795	0.27766	0.27138	0.26901	0.27252	0.27751	0.27817	0.27612	0.18848	0.18284	0.17881	0.17244	0.17127	0.15155	0.14762	0.13006	0.06137	0.0033	0.00539	0.00385	0.00275	0	0.0011	0.00165	0.17766	0.18061	0.18262	0.18418	0.18805	0.28128	0.28612	0.28612	0.28557	0.28236	0.28181	0.28073	0.27979	0.27925
17-265_D	0.43687	0.3976	0.3971	0.39739	0.39782	0.37016	0.36928	0.36653	0.36162	0.36056	0.28064	0.2795	0.27766	0.27138	0.26901	0.27252	0.27751	0.27817	0.27612	0.18848	0.18284	0.17881	0.17244	0.17127	0.15155	0.14762	0.13006	0.06137	0.0033	0.00539	0.00385	0.00275	0.0011	0	0.00165	0.17766	0.18061	0.18262	0.18418	0.18805	0.28128	0.28612	0.28612	0.28557	0.28236	0.28181	0.28073	0.27979	0.27925
17-008_B	0.43632	0.39705	0.39655	0.39684	0.39727	0.36961	0.36873	0.36598	0.36107	0.36001	0.28009	0.27895	0.27711	0.27083	0.26846	0.27197	0.27696	0.27762	0.27557	0.18793	0.18229	0.17826	0.17189	0.17072	0.151	0.14707	0.12951	0.06082	0.00275	0.00484	0.0033	0.0022	0.00165	0.00165	0	0.17711	0.18006	0.18207	0.18363	0.1875	0.28073	0.28557	0.28557	0.28502	0.28181	0.28126	0.28018	0.27924	0.2787
17-265_A	0.58611	0.54684	0.54634	0.54663	0.54706	0.5194	0.51852	0.51577	0.51086	0.5098	0.42988	0.42874	0.4269	0.42062	0.41825	0.42176	0.42675	0.42741	0.42536	0.33772	0.33208	0.32805	0.32168	0.32051	0.30079	0.29686	0.2793	0.21061	0.17766	0.17975	0.17821	0.17711	0.17766	0.17766	0.17711	0	0.00405	0.00606	0.00762	0.01149	0.10472	0.10956	0.10956	0.10901	0.1058	0.10525	0.10417	0.10323	0.10269
17-007_B	0.58906	0.54979	0.54929	0.54958	0.55001	0.52235	0.52147	0.51872	0.51381	0.51275	0.43283	0.43169	0.42985	0.42357	0.4212	0.42471	0.4297	0.43036	0.42831	0.34067	0.33503	0.331	0.32463	0.32346	0.30374	0.29981	0.28225	0.21356	0.18061	0.1827	0.18116	0.18006	0.18061	0.18061	0.18006	0.00405	0	0.00311	0.00467	0.00854	0.10177	0.10661	0.10661	0.10606	0.10285	0.1023	0.10122	0.10028	0.09974
17-265_C	0.59107	0.5518	0.5513	0.55159	0.55202	0.52436	0.52348	0.52073	0.51582	0.51476	0.43484	0.4337	0.43186	0.42558	0.42321	0.42672	0.43171	0.43237	0.43032	0.34268	0.33704	0.33301	0.32664	0.32547	0.30575	0.30182	0.28426	0.21557	0.18262	0.18471	0.18317	0.18207	0.18262	0.18262	0.18207	0.00606	0.00311	0	0.00266	0.00653	0.09976	0.1046	0.1046	0.10405	0.10084	0.10029	0.09921	0.09827	0.09773
17-007_A	0.59263	0.55336	0.55286	0.55315	0.55358	0.52592	0.52504	0.52229	0.51738	0.51632	0.4364	0.43526	0.43342	0.42714	0.42477	0.42828	0.43327	0.43393	0.43188	0.34424	0.3386	0.33457	0.3282	0.32703	0.30731	0.30338	0.28582	0.21713	0.18418	0.18627	0.18473	0.18363	0.18418	0.18418	0.18363	0.00762	0.00467	0.00266	0	0.00497	0.0982	0.10304	0.10304	0.10249	0.09928	0.09873	0.09765	0.09671	0.09617
17-265_B	0.5965	0.55723	0.55673	0.55702	0.55745	0.52979	0.52891	0.52616	0.52125	0.52019	0.44027	0.43913	0.43729	0.43101	0.42864	0.43215	0.43714	0.4378	0.43575	0.34811	0.34247	0.33844	0.33207	0.3309	0.31118	0.30725	0.28969	0.221	0.18805	0.19014	0.1886	0.1875	0.18805	0.18805	0.1875	0.01149	0.00854	0.00653	0.00497	0	0.09433	0.09917	0.09917	0.09862	0.09541	0.09486	0.09378	0.09284	0.0923
17-009_B	0.68973	0.65046	0.64996	0.65025	0.65068	0.62302	0.62214	0.61939	0.61448	0.61342	0.5335	0.53236	0.53052	0.52424	0.52187	0.52538	0.53037	0.53103	0.52898	0.44134	0.4357	0.43167	0.4253	0.42413	0.40441	0.40048	0.38292	0.31423	0.28128	0.28337	0.28183	0.28073	0.28128	0.28128	0.28073	0.10472	0.10177	0.09976	0.0982	0.09433	0	0.00594	0.00594	0.00539	0.00218	0.00163	0.00165	0.00259	0.00313
17-009_D	0.69457	0.6553	0.6548	0.65509	0.65552	0.62786	0.62698	0.62423	0.61932	0.61826	0.53834	0.5372	0.53536	0.52908	0.52671	0.53022	0.53521	0.53587	0.53382	0.44618	0.44054	0.43651	0.43014	0.42897	0.40925	0.40532	0.38776	0.31907	0.28612	0.28821	0.28667	0.28557	0.28612	0.28612	0.28557	0.10956	0.10661	0.1046	0.10304	0.09917	0.00594	0	0.0011	0.00165	0.00486	0.00541	0.00649	0.00743	0.00797
17-007_D	0.69457	0.6553	0.6548	0.65509	0.65552	0.62786	0.62698	0.62423	0.61932	0.61826	0.53834	0.5372	0.53536	0.52908	0.52671	0.53022	0.53521	0.53587	0.53382	0.44618	0.44054	0.43651	0.43014	0.42897	0.40925	0.40532	0.38776	0.31907	0.28612	0.28821	0.28667	0.28557	0.28612	0.28612	0.28557	0.10956	0.10661	0.1046	0.10304	0.09917	0.00594	0.0011	0	0.00165	0.00486	0.00541	0.00649	0.00743	0.00797
17-007_C	0.69402	0.65475	0.65425	0.65454	0.65497	0.62731	0.62643	0.62368	0.61877	0.61771	0.53779	0.53665	0.53481	0.52853	0.52616	0.52967	0.53466	0.53532	0.53327	0.44563	0.43999	0.43596	0.42959	0.42842	0.4087	0.40477	0.38721	0.31852	0.28557	0.28766	0.28612	0.28502	0.28557	0.28557	0.28502	0.10901	0.10606	0.10405	0.10249	0.09862	0.00539	0.00165	0.00165	0	0.00431	0.00486	0.00594	0.00688	0.00742
17-001_B	0.69081	0.65154	0.65104	0.65133	0.65176	0.6241	0.62322	0.62047	0.61556	0.6145	0.53458	0.53344	0.5316	0.52532	0.52295	0.52646	0.53145	0.53211	0.53006	0.44242	0.43678	0.43275	0.42638	0.42521	0.40549	0.40156	0.384	0.31531	0.28236	0.28445	0.28291	0.28181	0.28236	0.28236	0.28181	0.1058	0.10285	0.10084	0.09928	0.09541	0.00218	0.00486	0.00486	0.00431	0	0.00165	0.00273	0.00367	0.00421
17-001_C	0.69026	0.65099	0.65049	0.65078	0.65121	0.62355	0.62267	0.61992	0.61501	0.61395	0.53403	0.53289	0.53105	0.52477	0.5224	0.52591	0.5309	0.53156	0.52951	0.44187	0.43623	0.4322	0.42583	0.42466	0.40494	0.40101	0.38345	0.31476	0.28181	0.2839	0.28236	0.28126	0.28181	0.28181	0.28126	0.10525	0.1023	0.10029	0.09873	0.09486	0.00163	0.00541	0.00541	0.00486	0.00165	0	0.00218	0.00312	0.00366
17-001_D	0.68918	0.64991	0.64941	0.6497	0.65013	0.62247	0.62159	0.61884	0.61393	0.61287	0.53295	0.53181	0.52997	0.52369	0.52132	0.52483	0.52982	0.53048	0.52843	0.44079	0.43515	0.43112	0.42475	0.42358	0.40386	0.39993	0.38237	0.31368	0.28073	0.28282	0.28128	0.28018	0.28073	0.28073	0.28018	0.10417	0.10122	0.09921	0.09765	0.09378	0.00165	0.00649	0.00649	0.00594	0.00273	0.00218	0	0.00204	0.00258
17-001_A	0.68824	0.64897	0.64847	0.64876	0.64919	0.62153	0.62065	0.6179	0.61299	0.61193	0.53201	0.53087	0.52903	0.52275	0.52038	0.52389	0.52888	0.52954	0.52749	0.43985	0.43421	0.43018	0.42381	0.42264	0.40292	0.39899	0.38143	0.31274	0.27979	0.28188	0.28034	0.27924	0.27979	0.27979	0.27924	0.10323	0.10028	0.09827	0.09671	0.09284	0.00259	0.00743	0.00743	0.00688	0.00367	0.00312	0.00204	0	0.00164
17-009_C	0.6877	0.64843	0.64793	0.64822	0.64865	0.62099	0.62011	0.61736	0.61245	0.61139	0.53147	0.53033	0.52849	0.52221	0.51984	0.52335	0.52834	0.529	0.52695	0.43931	0.43367	0.42964	0.42327	0.4221	0.40238	0.39845	0.38089	0.3122	0.27925	0.28134	0.2798	0.2787	0.27925	0.27925	0.2787	0.10269	0.09974	0.09773	0.09617	0.0923	0.00313	0.00797	0.00797	0.00742	0.00421	0.00366	0.00258	0.00164	0
17-026_D	0.51889	0.47962	0.47912	0.47941	0.47984	0.45218	0.4513	0.44855	0.44364	0.44258	0.36266	0.36152	0.35968	0.3534	0.35103	0.35454	0.35953	0.36019	0.35814	0.2705	0.26486	0.26083	0.25446	0.25329	0.23357	0.22964	0.21208	0.14339	0.11044	0.11253	0.11099	0.10989	0.11044	0.11044	0.10989	0.19628	0.19923	0.20124	0.2028	0.20667	0.2999	0.30474	0.30474	0.30419	0.30098	0.30043	0.29935	0.29841	0.29787
17-026_A	0.51926	0.47999	0.47949	0.47978	0.48021	0.45255	0.45167	0.44892	0.44401	0.44295	0.36303	0.36189	0.36005	0.35377	0.3514	0.35491	0.3599	0.36056	0.35851	0.27087	0.26523	0.2612	0.25483	0.25366	0.23394	0.23001	0.21245	0.14376	0.11081	0.1129	0.11136	0.11026	0.11081	0.11081	0.11026	0.19665	0.1996	0.20161	0.20317	0.20704	0.30027	0.30511	0.30511	0.30456	0.30135	0.3008	0.29972	0.29878	0.29824
17-026_C	0.54338	0.50411	0.50361	0.5039	0.50433	0.47667	0.47579	0.47304	0.46813	0.46707	0.38715	0.38601	0.38417	0.37789	0.37552	0.37903	0.38402	0.38468	0.38263	0.29499	0.28935	0.28532	0.27895	0.27778	0.25806	0.25413	0.23657	0.16788	0.13493	0.13702	0.13548	0.13438	0.13493	0.13493	0.13438	0.22077	0.22372	0.22573	0.22729	0.23116	0.32439	0.32923	0.32923	0.32868	0.32547	0.32492	0.32384	0.3229	0.32236
17-027_A	0.38822	0.34895	0.34845	0.34874	0.34917	0.32151	0.32063	0.31788	0.31297	0.31191	0.23199	0.23085	0.22901	0.22273	0.22036	0.22387	0.22886	0.22952	0.22747	0.13983	0.13419	0.13016	0.12379	0.12262	0.1029	0.09897	0.08141	0.06518	0.08857	0.09066	0.08912	0.08802	0.08857	0.08857	0.08802	0.23781	0.24076	0.24277	0.24433	0.2482	0.34143	0.34627	0.34627	0.34572	0.34251	0.34196	0.34088	0.33994	0.3394
17-010_A	0.31879	0.27952	0.27902	0.27931	0.27974	0.25208	0.2512	0.24845	0.24354	0.24248	0.16256	0.16142	0.15958	0.1533	0.15093	0.15444	0.15943	0.16009	0.15804	0.0704	0.06476	0.06073	0.05436	0.05319	0.03347	0.02954	0.01198	0.09647	0.11986	0.12195	0.12041	0.11931	0.11986	0.11986	0.11931	0.2691	0.27205	0.27406	0.27562	0.27949	0.37272	0.37756	0.37756	0.37701	0.3738	0.37325	0.37217	0.37123	0.37069
17-016_B	0.31613	0.27686	0.27636	0.27665	0.27708	0.24942	0.24854	0.24579	0.24088	0.23982	0.1599	0.15876	0.15692	0.15064	0.14827	0.15178	0.15677	0.15743	0.15538	0.06774	0.0621	0.05807	0.0517	0.05053	0.03081	0.02688	0.00932	0.10091	0.1243	0.12639	0.12485	0.12375	0.1243	0.1243	0.12375	0.27354	0.27649	0.2785	0.28006	0.28393	0.37716	0.382	0.382	0.38145	0.37824	0.37769	0.37661	0.37567	0.37513
17-016_A	0.31062	0.27135	0.27085	0.27114	0.27157	0.24391	0.24303	0.24028	0.23537	0.23431	0.15439	0.15325	0.15141	0.14513	0.14276	0.14627	0.15126	0.15192	0.14987	0.06223	0.05659	0.05256	0.04619	0.04502	0.0253	0.02137	0.00381	0.10446	0.12785	0.12994	0.1284	0.1273	0.12785	0.12785	0.1273	0.27709	0.28004	0.28205	0.28361	0.28748	0.38071	0.38555	0.38555	0.385	0.38179	0.38124	0.38016	0.37922	0.37868
17-266_B	0.27848	0.23921	0.23871	0.239	0.23943	0.21177	0.21089	0.20814	0.20323	0.20217	0.12225	0.12111	0.11927	0.11299	0.11062	0.11413	0.11912	0.11978	0.11773	0.03009	0.02445	0.02042	0.01405	0.01288	0.0127	0.01833	0.03483	0.13982	0.16321	0.1653	0.16376	0.16266	0.16321	0.16321	0.16266	0.31245	0.3154	0.31741	0.31897	0.32284	0.41607	0.42091	0.42091	0.42036	0.41715	0.4166	0.41552	0.41458	0.41404
17-267_D	0.18005	0.14078	0.14028	0.14057	0.141	0.11334	0.11246	0.10971	0.1048	0.10374	0.02382	0.02268	0.02084	0.01456	0.01219	0.0157	0.02069	0.02135	0.0193	0.08398	0.08922	0.09423	0.10814	0.10697	0.11999	0.12562	0.14212	0.24711	0.2705	0.27259	0.27105	0.26995	0.2705	0.2705	0.26995	0.41974	0.42269	0.4247	0.42626	0.43013	0.52336	0.5282	0.5282	0.52765	0.52444	0.52389	0.52281	0.52187	0.52133
17-267_B	0.18059	0.14132	0.14082	0.14111	0.14154	0.11388	0.113	0.11025	0.10534	0.10428	0.02436	0.02322	0.02138	0.0151	0.01273	0.01624	0.02123	0.02189	0.01984	0.08452	0.08976	0.09477	0.10868	0.10751	0.12053	0.12616	0.14266	0.24765	0.27104	0.27313	0.27159	0.27049	0.27104	0.27104	0.27049	0.42028	0.42323	0.42524	0.4268	0.43067	0.5239	0.52874	0.52874	0.52819	0.52498	0.52443	0.52335	0.52241	0.52187
SP16-42D	0.18438	0.14511	0.14461	0.1449	0.14533	0.11767	0.11679	0.11404	0.10913	0.10807	0.02815	0.02701	0.02517	0.01889	0.01652	0.02003	0.02502	0.02568	0.02363	0.08831	0.09355	0.09856	0.11247	0.1113	0.12432	0.12995	0.14645	0.25144	0.27483	0.27692	0.27538	0.27428	0.27483	0.27483	0.27428	0.42407	0.42702	0.42903	0.43059	0.43446	0.52769	0.53253	0.53253	0.53198	0.52877	0.52822	0.52714	0.5262	0.52566
SP16-36D	0.2777	0.23843	0.23793	0.23822	0.23865	0.21099	0.21011	0.20736	0.20245	0.20139	0.12147	0.12033	0.11849	0.11221	0.10984	0.11335	0.11834	0.119	0.11695	0.18163	0.18687	0.19188	0.20579	0.20462	0.21764	0.22327	0.23977	0.34476	0.36815	0.37024	0.3687	0.3676	0.36815	0.36815	0.3676	0.51739	0.52034	0.52235	0.52391	0.52778	0.62101	0.62585	0.62585	0.6253	0.62209	0.62154	0.62046	0.61952	0.61898
SP16-90	0.32996	0.29069	0.29019	0.29048	0.29091	0.26325	0.26237	0.25962	0.25471	0.25365	0.17373	0.17259	0.17075	0.16447	0.1621	0.16561	0.1706	0.17126	0.16921	0.23389	0.23913	0.24414	0.25805	0.25688	0.2699	0.27553	0.29203	0.39702	0.42041	0.4225	0.42096	0.41986	0.42041	0.42041	0.41986	0.56965	0.5726	0.57461	0.57617	0.58004	0.67327	0.67811	0.67811	0.67756	0.67435	0.6738	0.67272	0.67178	0.67124
SP16-91	0.32203	0.28276	0.28226	0.28255	0.28298	0.25532	0.25444	0.25169	0.24678	0.24572	0.1658	0.16466	0.16282	0.15654	0.15417	0.15768	0.16267	0.16333	0.16128	0.22596	0.2312	0.23621	0.25012	0.24895	0.26197	0.2676	0.2841	0.38909	0.41248	0.41457	0.41303	0.41193	0.41248	0.41248	0.41193	0.56172	0.56467	0.56668	0.56824	0.57211	0.66534	0.67018	0.67018	0.66963	0.66642	0.66587	0.66479	0.66385	0.66331
SP16-22D	0.30593	0.26666	0.26616	0.26645	0.26688	0.23922	0.23834	0.23559	0.23068	0.22962	0.1497	0.14856	0.14672	0.14044	0.13807	0.14158	0.14657	0.14723	0.14518	0.20986	0.2151	0.22011	0.23402	0.23285	0.24587	0.2515	0.268	0.37299	0.39638	0.39847	0.39693	0.39583	0.39638	0.39638	0.39583	0.54562	0.54857	0.55058	0.55214	0.55601	0.64924	0.65408	0.65408	0.65353	0.65032	0.64977	0.64869	0.64775	0.64721
SP16-78	0.3193	0.28003	0.27953	0.27982	0.28025	0.25259	0.25171	0.24896	0.24405	0.24299	0.16307	0.16193	0.16009	0.15381	0.15144	0.15495	0.15994	0.1606	0.15855	0.22323	0.22847	0.23348	0.24739	0.24622	0.25924	0.26487	0.28137	0.38636	0.40975	0.41184	0.4103	0.4092	0.40975	0.40975	0.4092	0.55899	0.56194	0.56395	0.56551	0.56938	0.66261	0.66745	0.66745	0.6669	0.66369	0.66314	0.66206	0.66112	0.66058
SP16-6	0.31269	0.27342	0.27292	0.27321	0.27364	0.24598	0.2451	0.24235	0.23744	0.23638	0.15646	0.15532	0.15348	0.1472	0.14483	0.14834	0.15333	0.15399	0.15194	0.21662	0.22186	0.22687	0.24078	0.23961	0.25263	0.25826	0.27476	0.37975	0.40314	0.40523	0.40369	0.40259	0.40314	0.40314	0.40259	0.55238	0.55533	0.55734	0.5589	0.56277	0.656	0.66084	0.66084	0.66029	0.65708	0.65653	0.65545	0.65451	0.65397
17-267_C	0.18224	0.14297	0.14247	0.14276	0.14319	0.11553	0.11465	0.1119	0.10699	0.10593	0.02601	0.02487	0.02303	0.01675	0.01438	0.01789	0.02288	0.02354	0.02149	0.08617	0.09141	0.09642	0.11033	0.10916	0.12218	0.12781	0.14431	0.2493	0.27269	0.27478	0.27324	0.27214	0.27269	0.27269	0.27214	0.42193	0.42488	0.42689	0.42845	0.43232	0.52555	0.53039	0.53039	0.52984	0.52663	0.52608	0.525	0.52406	0.52352
17-267_A	0.18224	0.14297	0.14247	0.14276	0.14319	0.11553	0.11465	0.1119	0.10699	0.10593	0.02601	0.02487	0.02303	0.01675	0.01438	0.01789	0.02288	0.02354	0.02149	0.08617	0.09141	0.09642	0.11033	0.10916	0.12218	0.12781	0.14431	0.2493	0.27269	0.27478	0.27324	0.27214	0.27269	0.27269	0.27214	0.42193	0.42488	0.42689	0.42845	0.43232	0.52555	0.53039	0.53039	0.52984	0.52663	0.52608	0.525	0.52406	0.52352
17-029_C	0.19704	0.15777	0.15727	0.15756	0.15799	0.13033	0.12945	0.1267	0.12179	0.12073	0.04081	0.03967	0.03783	0.03155	0.02918	0.03269	0.03768	0.03834	0.03629	0.10097	0.10621	0.11122	0.12513	0.12396	0.13698	0.14261	0.15911	0.2641	0.28749	0.28958	0.28804	0.28694	0.28749	0.28749	0.28694	0.43673	0.43968	0.44169	0.44325	0.44712	0.54035	0.54519	0.54519	0.54464	0.54143	0.54088	0.5398	0.53886	0.53832
DurGrifPan	0.19705	0.15778	0.15728	0.15757	0.158	0.13034	0.12946	0.12671	0.1218	0.12074	0.04082	0.03968	0.03784	0.03156	0.02919	0.0327	0.03769	0.03835	0.0363	0.10098	0.10622	0.11123	0.12514	0.12397	0.13699	0.14262	0.15912	0.26411	0.2875	0.28959	0.28805	0.28695	0.2875	0.2875	0.28695	0.43674	0.43969	0.4417	0.44326	0.44713	0.54036	0.5452	0.5452	0.54465	0.54144	0.54089	0.53981	0.53887	0.53833
17-029_D	0.19284	0.15357	0.15307	0.15336	0.15379	0.12613	0.12525	0.1225	0.11759	0.11653	0.03661	0.03547	0.03363	0.02735	0.02498	0.02849	0.03348	0.03414	0.03209	0.09677	0.10201	0.10702	0.12093	0.11976	0.13278	0.13841	0.15491	0.2599	0.28329	0.28538	0.28384	0.28274	0.28329	0.28329	0.28274	0.43253	0.43548	0.43749	0.43905	0.44292	0.53615	0.54099	0.54099	0.54044	0.53723	0.53668	0.5356	0.53466	0.53412
17-029_A	0.19536	0.15609	0.15559	0.15588	0.15631	0.12865	0.12777	0.12502	0.12011	0.11905	0.03913	0.03799	0.03615	0.02987	0.0275	0.03101	0.036	0.03666	0.03461	0.09929	0.10453	0.10954	0.12345	0.12228	0.1353	0.14093	0.15743	0.26242	0.28581	0.2879	0.28636	0.28526	0.28581	0.28581	0.28526	0.43505	0.438	0.44001	0.44157	0.44544	0.53867	0.54351	0.54351	0.54296	0.53975	0.5392	0.53812	0.53718	0.53664
17-029_B	0.19537	0.1561	0.1556	0.15589	0.15632	0.12866	0.12778	0.12503	0.12012	0.11906	0.03914	0.038	0.03616	0.02988	0.02751	0.03102	0.03601	0.03667	0.03462	0.0993	0.10454	0.10955	0.12346	0.12229	0.13531	0.14094	0.15744	0.26243	0.28582	0.28791	0.28637	0.28527	0.28582	0.28582	0.28527	0.43506	0.43801	0.44002	0.44158	0.44545	0.53868	0.54352	0.54352	0.54297	0.53976	0.53921	0.53813	0.53719	0.53665
17-264_C	0.17159	0.13232	0.13182	0.13211	0.13254	0.10488	0.104	0.10125	0.09634	0.09528	0.01536	0.01422	0.01238	0.01366	0.01895	0.02246	0.02745	0.02811	0.02606	0.09742	0.10266	0.10767	0.12158	0.12041	0.13343	0.13906	0.15556	0.26055	0.28394	0.28603	0.28449	0.28339	0.28394	0.28394	0.28339	0.43318	0.43613	0.43814	0.4397	0.44357	0.5368	0.54164	0.54164	0.54109	0.53788	0.53733	0.53625	0.53531	0.53477
17-264_B	0.17261	0.13334	0.13284	0.13313	0.13356	0.1059	0.10502	0.10227	0.09736	0.0963	0.01638	0.01524	0.0134	0.01468	0.01997	0.02348	0.02847	0.02913	0.02708	0.09844	0.10368	0.10869	0.1226	0.12143	0.13445	0.14008	0.15658	0.26157	0.28496	0.28705	0.28551	0.28441	0.28496	0.28496	0.28441	0.4342	0.43715	0.43916	0.44072	0.44459	0.53782	0.54266	0.54266	0.54211	0.5389	0.53835	0.53727	0.53633	0.53579
17-264_D	0.17388	0.13461	0.13411	0.1344	0.13483	0.10717	0.10629	0.10354	0.09863	0.09757	0.01765	0.01651	0.01467	0.01595	0.02124	0.02475	0.02974	0.0304	0.02835	0.09971	0.10495	0.10996	0.12387	0.1227	0.13572	0.14135	0.15785	0.26284	0.28623	0.28832	0.28678	0.28568	0.28623	0.28623	0.28568	0.43547	0.43842	0.44043	0.44199	0.44586	0.53909	0.54393	0.54393	0.54338	0.54017	0.53962	0.53854	0.5376	0.53706
Dur_McL_Pa	0.18631	0.14704	0.14654	0.14683	0.14726	0.1196	0.11872	0.11597	0.11106	0.11	0.03008	0.02894	0.0271	0.02838	0.03367	0.03718	0.04217	0.04283	0.04078	0.11214	0.11738	0.12239	0.1363	0.13513	0.14815	0.15378	0.17028	0.27527	0.29866	0.30075	0.29921	0.29811	0.29866	0.29866	0.29811	0.4479	0.45085	0.45286	0.45442	0.45829	0.55152	0.55636	0.55636	0.55581	0.5526	0.55205	0.55097	0.55003	0.54949
17-002_B	0.18686	0.14759	0.14709	0.14738	0.14781	0.12015	0.11927	0.11652	0.11161	0.11055	0.03063	0.02949	0.02765	0.02893	0.03422	0.03773	0.04272	0.04338	0.04133	0.11269	0.11793	0.12294	0.13685	0.13568	0.1487	0.15433	0.17083	0.27582	0.29921	0.3013	0.29976	0.29866	0.29921	0.29921	0.29866	0.44845	0.4514	0.45341	0.45497	0.45884	0.55207	0.55691	0.55691	0.55636	0.55315	0.5526	0.55152	0.55058	0.55004
17-002_C	0.18686	0.14759	0.14709	0.14738	0.14781	0.12015	0.11927	0.11652	0.11161	0.11055	0.03063	0.02949	0.02765	0.02893	0.03422	0.03773	0.04272	0.04338	0.04133	0.11269	0.11793	0.12294	0.13685	0.13568	0.1487	0.15433	0.17083	0.27582	0.29921	0.3013	0.29976	0.29866	0.29921	0.29921	0.29866	0.44845	0.4514	0.45341	0.45497	0.45884	0.55207	0.55691	0.55691	0.55636	0.55315	0.5526	0.55152	0.55058	0.55004
Dur_Bun_Pa	0.1883	0.14903	0.14853	0.14882	0.14925	0.12159	0.12071	0.11796	0.11305	0.11199	0.03207	0.03093	0.02909	0.03037	0.03566	0.03917	0.04416	0.04482	0.04277	0.11413	0.11937	0.12438	0.13829	0.13712	0.15014	0.15577	0.17227	0.27726	0.30065	0.30274	0.3012	0.3001	0.30065	0.30065	0.3001	0.44989	0.45284	0.45485	0.45641	0.46028	0.55351	0.55835	0.55835	0.5578	0.55459	0.55404	0.55296	0.55202	0.55148
17-002_A	0.18884	0.14957	0.14907	0.14936	0.14979	0.12213	0.12125	0.1185	0.11359	0.11253	0.03261	0.03147	0.02963	0.03091	0.0362	0.03971	0.0447	0.04536	0.04331	0.11467	0.11991	0.12492	0.13883	0.13766	0.15068	0.15631	0.17281	0.2778	0.30119	0.30328	0.30174	0.30064	0.30119	0.30119	0.30064	0.45043	0.45338	0.45539	0.45695	0.46082	0.55405	0.55889	0.55889	0.55834	0.55513	0.55458	0.5535	0.55256	0.55202
17-002_D	0.18882	0.14955	0.14905	0.14934	0.14977	0.12211	0.12123	0.11848	0.11357	0.11251	0.03259	0.03145	0.02961	0.03089	0.03618	0.03969	0.04468	0.04534	0.04329	0.11465	0.11989	0.1249	0.13881	0.13764	0.15066	0.15629	0.17279	0.27778	0.30117	0.30326	0.30172	0.30062	0.30117	0.30117	0.30062	0.45041	0.45336	0.45537	0.45693	0.4608	0.55403	0.55887	0.55887	0.55832	0.55511	0.55456	0.55348	0.55254	0.552
17-264_A	0.17055	0.13128	0.13078	0.13107	0.1315	0.10384	0.10296	0.10021	0.0953	0.09424	0.01432	0.01318	0.01134	0.01262	0.01791	0.02142	0.02641	0.02707	0.02502	0.09638	0.10162	0.10663	0.12054	0.11937	0.13239	0.13802	0.15452	0.25951	0.2829	0.28499	0.28345	0.28235	0.2829	0.2829	0.28235	0.43214	0.43509	0.4371	0.43866	0.44253	0.53576	0.5406	0.5406	0.54005	0.53684	0.53629	0.53521	0.53427	0.53373
17-016_D	0.15827	0.119	0.1185	0.11879	0.11922	0.09156	0.09068	0.08793	0.08302	0.08196	0.00204	0.002	0.00314	0.00942	0.01471	0.01822	0.02321	0.02387	0.02182	0.09318	0.09842	0.10343	0.11734	0.11617	0.12919	0.13482	0.15132	0.25631	0.2797	0.28179	0.28025	0.27915	0.2797	0.2797	0.27915	0.42894	0.43189	0.4339	0.43546	0.43933	0.53256	0.5374	0.5374	0.53685	0.53364	0.53309	0.53201	0.53107	0.53053
17-017_C	0.07933	0.04006	0.03956	0.03985	0.04028	0.01262	0.01174	0.00899	0.00516	0.00622	0.08694	0.08798	0.08912	0.0954	0.10069	0.1042	0.10919	0.10985	0.1078	0.17916	0.1844	0.18941	0.20332	0.20215	0.21517	0.2208	0.2373	0.34229	0.36568	0.36777	0.36623	0.36513	0.36568	0.36568	0.36513	0.51492	0.51787	0.51988	0.52144	0.52531	0.61854	0.62338	0.62338	0.62283	0.61962	0.61907	0.61799	0.61705	0.61651
17-017_A	0.07899	0.03972	0.03922	0.03951	0.03994	0.01228	0.0114	0.00865	0.00482	0.00588	0.0866	0.08764	0.08878	0.09506	0.10035	0.10386	0.10885	0.10951	0.10746	0.17882	0.18406	0.18907	0.20298	0.20181	0.21483	0.22046	0.23696	0.34195	0.36534	0.36743	0.36589	0.36479	0.36534	0.36534	0.36479	0.51458	0.51753	0.51954	0.5211	0.52497	0.6182	0.62304	0.62304	0.62249	0.61928	0.61873	0.61765	0.61671	0.61617
17-005_B	0.07399	0.03472	0.03422	0.03451	0.03494	0.00728	0.0064	0.00365	0.00346	0.00452	0.08524	0.08628	0.08742	0.0937	0.09899	0.1025	0.10749	0.10815	0.1061	0.17746	0.1827	0.18771	0.20162	0.20045	0.21347	0.2191	0.2356	0.34059	0.36398	0.36607	0.36453	0.36343	0.36398	0.36398	0.36343	0.51322	0.51617	0.51818	0.51974	0.52361	0.61684	0.62168	0.62168	0.62113	0.61792	0.61737	0.61629	0.61535	0.61481
17-009_A	0.06309	0.02382	0.02332	0.02361	0.02404	0.01646	0.01558	0.01283	0.01636	0.01742	0.09814	0.09918	0.10032	0.1066	0.11189	0.1154	0.12039	0.12105	0.119	0.19036	0.1956	0.20061	0.21452	0.21335	0.22637	0.232	0.2485	0.35349	0.37688	0.37897	0.37743	0.37633	0.37688	0.37688	0.37633	0.52612	0.52907	0.53108	0.53264	0.53651	0.62974	0.63458	0.63458	0.63403	0.63082	0.63027	0.62919	0.62825	0.62771
17-004_B	0.05228	0.01301	0.01251	0.0128	0.01323	0.02893	0.02805	0.0253	0.02883	0.02989	0.11061	0.11165	0.11279	0.11907	0.12436	0.12787	0.13286	0.13352	0.13147	0.20283	0.20807	0.21308	0.22699	0.22582	0.23884	0.24447	0.26097	0.36596	0.38935	0.39144	0.3899	0.3888	0.38935	0.38935	0.3888	0.53859	0.54154	0.54355	0.54511	0.54898	0.64221	0.64705	0.64705	0.6465	0.64329	0.64274	0.64166	0.64072	0.64018
17-003_B	0.05347	0.0142	0.0137	0.01399	0.01442	0.03012	0.02924	0.02649	0.03002	0.03108	0.1118	0.11284	0.11398	0.12026	0.12555	0.12906	0.13405	0.13471	0.13266	0.20402	0.20926	0.21427	0.22818	0.22701	0.24003	0.24566	0.26216	0.36715	0.39054	0.39263	0.39109	0.38999	0.39054	0.39054	0.38999	0.53978	0.54273	0.54474	0.5463	0.55017	0.6434	0.64824	0.64824	0.64769	0.64448	0.64393	0.64285	0.64191	0.64137
17-003_C	0.05421	0.01494	0.01444	0.01473	0.01516	0.03086	0.02998	0.02723	0.03076	0.03182	0.11254	0.11358	0.11472	0.121	0.12629	0.1298	0.13479	0.13545	0.1334	0.20476	0.21	0.21501	0.22892	0.22775	0.24077	0.2464	0.2629	0.36789	0.39128	0.39337	0.39183	0.39073	0.39128	0.39128	0.39073	0.54052	0.54347	0.54548	0.54704	0.55091	0.64414	0.64898	0.64898	0.64843	0.64522	0.64467	0.64359	0.64265	0.64211
17-003_D	0.05421	0.01494	0.01444	0.01473	0.01516	0.03086	0.02998	0.02723	0.03076	0.03182	0.11254	0.11358	0.11472	0.121	0.12629	0.1298	0.13479	0.13545	0.1334	0.20476	0.21	0.21501	0.22892	0.22775	0.24077	0.2464	0.2629	0.36789	0.39128	0.39337	0.39183	0.39073	0.39128	0.39128	0.39073	0.54052	0.54347	0.54548	0.54704	0.55091	0.64414	0.64898	0.64898	0.64843	0.64522	0.64467	0.64359	0.64265	0.64211
17-004_A	0.05396	0.01469	0.01419	0.01448	0.01491	0.03061	0.02973	0.02698	0.03051	0.03157	0.11229	0.11333	0.11447	0.12075	0.12604	0.12955	0.13454	0.1352	0.13315	0.20451	0.20975	0.21476	0.22867	0.2275	0.24052	0.24615	0.26265	0.36764	0.39103	0.39312	0.39158	0.39048	0.39103	0.39103	0.39048	0.54027	0.54322	0.54523	0.54679	0.55066	0.64389	0.64873	0.64873	0.64818	0.64497	0.64442	0.64334	0.6424	0.64186
17-018_A	0.05395	0.01468	0.01418	0.01447	0.0149	0.0306	0.02972	0.02697	0.0305	0.03156	0.11228	0.11332	0.11446	0.12074	0.12603	0.12954	0.13453	0.13519	0.13314	0.2045	0.20974	0.21475	0.22866	0.22749	0.24051	0.24614	0.26264	0.36763	0.39102	0.39311	0.39157	0.39047	0.39102	0.39102	0.39047	0.54026	0.54321	0.54522	0.54678	0.55065	0.64388	0.64872	0.64872	0.64817	0.64496	0.64441	0.64333	0.64239	0.64185
[truncated: 45 more columns]
